# Supplementary material for: The effect of S100A6 on nuclear translocation of CacyBP/SIP in colon cancer cells
Source: PLoS One. 2018 Mar 13;13(3):e0192208. doi: 10.1371/journal.pone.0192208 (PMC5849316; doi:10.1371/journal.pone.0192208)
Supplement: S1 Table — The table shows the intracellular Fluo-3 intensity. Ca2+ concentration is increased by treatment with 2, 5, and 10 μmol/L of ionomycin. (XLSX) [file pone.0192208.s001.xlsx]

## Sheet: Sheet1
			Fluo-3/AM intensity
			Mean	SD	N
	concentration in ionomycin	control	34.792	2.932	3
		1μmol/L	34.931	2.887	3
		2μmol/L	90.511	5.737	3
		5μmol/L	140.462	5.978	3
		10μmol/L	129.572	5.877	3
