# Supplementary material for: The effect of S100A6 on nuclear translocation of CacyBP/SIP in colon cancer cells
Source: PLoS One. 2018 Mar 13;13(3):e0192208. doi: 10.1371/journal.pone.0192208 (PMC5849316; doi:10.1371/journal.pone.0192208)
Supplement: S2 Table — The Fluo-3 fluorescence intensity was reduced by 5 μmol/L of ionomycin plus 10 μmol/L and 25 μmol/L of BAPTA/AM. (XLSX) [file pone.0192208.s002.xlsx]

## Sheet: Sheet1
			Fluo-3/AM intensity
			Mean	SD	N
	concentration in ionomycin or BAPTA/AM(μmol/L)	control	35.752	5.997	3
		i（5）μmol/L	140.961	3.571	3
		i+B（5）μmol/L	135.592	4.252	3
		i+B（10）μmol/L	98.523	5.256	3
		i+B（25）μmol/L	52.201	2.332	3
