# Supplementary material for: The effect of S100A6 on nuclear translocation of CacyBP/SIP in colon cancer cells
Source: PLoS One. 2018 Mar 13;13(3):e0192208. doi: 10.1371/journal.pone.0192208 (PMC5849316; doi:10.1371/journal.pone.0192208)
Supplement: S3 Table — The protein levels of CacyBP/SIP, S100A1, and S100A6 in cell lysates. Data are representative immunoblots of three independent assays. (XLSX) [file pone.0192208.s003.xlsx]

## Sheet: Sheet1
					Relative Protein Mean density（IOD/Area）
			input			IgG			ionomycin
			Mean	SD	N	Mean	SD	N	Mean	SD	N
		CacyBP/SIP	1.85519	0.0707107	3	0	0	3	1.79586	0.0494975	3
		S100A1	0.489155	0.0141421	3	0	0	3	0		3
		S100A6	1.23835	0.0494975	3	0	0	3	0.740134	0.0564135	3
