# Supplementary material for: The effect of S100A6 on nuclear translocation of CacyBP/SIP in colon cancer cells
Source: PLoS One. 2018 Mar 13;13(3):e0192208. doi: 10.1371/journal.pone.0192208 (PMC5849316; doi:10.1371/journal.pone.0192208)
Supplement: S4 Table — The Relative mRNA Expression(2-ΔΔCt) levels of S100A6 were measured by qRT-PCR. (XLSX) [file pone.0192208.s004.xlsx]

## Sheet: Sheet1
			Relative mRNA Expression（2-ΔΔCt）
			Mean	SD	N
		SW480	1		3
		control siRNA	0.946	0.0424264	3
		S100A6si-1	0.267	0.0388909	3
		S100A6si-2	0.106	0.0190919	3
		S100A6si-3	0.634	0.0714178	3
