# Supplementary material for: The effect of S100A6 on nuclear translocation of CacyBP/SIP in colon cancer cells
Source: PLoS One. 2018 Mar 13;13(3):e0192208. doi: 10.1371/journal.pone.0192208 (PMC5849316; doi:10.1371/journal.pone.0192208)
Supplement: S5 Table — Total S100A6 mRNA in cells was examined by qRT-PCR. The protein levels of S100A6. Data are representative immunoblots of three in depend. (XLS) [file pone.0192208.s005.xls]

## Sheet: Sheet1
		Relative Protein Mean density（IOD/Area）
		Mean	SD	N
	SW480	1	1	3
	control siRNA	0.969	0.0636396	3
	S100A6si-1	0.738	0.0707107	3
	S100A6si-2	0.112	0.00848528	3
	S100A6si-3	0.833	0.0721249	3
